# Supplementary material for: Metabolically Active Zones Involving Fatty Acid Elongation Delineated by DESI-MSI Correlate with Pathological and Prognostic Features of Colorectal Cancer
Source: Metabolites. 2023 Mar 31;13(4):508. doi: 10.3390/metabo13040508 (PMC10141897; doi:10.3390/metabo13040508)
Supplement: Supplementary file 1 [file metabolites-13-00508-s001.zip]

Archive with 1 entries (1 files):
- metabolites-2274897-supplementary.pdf
